# Supplementary material for: Gene therapy using genome‐edited iPS cells for targeting malignant glioma
Source: Bioeng Transl Med. 2022 Sep 10;8(5):e10406. doi: 10.1002/btm2.10406 (PMC10487333; doi:10.1002/btm2.10406)
Supplement: Supplementary file 2 — Table S4 All relevant statistical comparisons [file BTM2-8-e10406-s002.xlsx]

## Sheet: Fig. 2B
Fig. 2. Gene loci achieving high and stable yCD-UPRT expression.
Fig. 2B
CD-NSC (AAVS)			CD-NSC (mGAPDH)			CD-NSC (bGAPDH)			CD-NSC (ACTB)			CD-NSC (Lenti)
Dose	P value		Dose	P value		Dose	P value		Dose	P value		Dose	P value
0 vs 7	0.37		0 vs 7	<0.0001		0 vs 7	<0.0001		0 vs 7	0.00026		0 vs 7	0.00097
0 vs 14	0.0224		0 vs 14	<0.0001		0 vs 14	<0.0001		0 vs 14	<0.0001		0 vs 14	<0.0001
0 vs 35	0.0003		0 vs 35	<0.0001		0 vs 35	<0.0001		0 vs 35	<0.0001		0 vs 35	<0.0001
0 vs 50	<0.0001		0 vs 50	<0.0001		0 vs 50	<0.0001		0 vs 50	<0.0001		0 vs 50	<0.0001
7 vs 14	0.03		7 vs 14	0.00018		7 vs 14	0.003		7 vs 14	0.0013		7 vs 14	0.0037
7 vs 35	0.0006		7 vs 35	<0.0001		7 vs 35	<0.0001		7 vs 35	<0.0001		7 vs 35	<0.0001
7 vs 50	<0.0001		7 vs 50	<0.0001		7 vs 50	<0.0001		7 vs 50	<0.0001		7 vs 50	<0.0001
14 vs 35	0.1		14 vs 35	<0.0001		14 vs 35	0.844		14 vs 35	0.5416		14 vs 35	0.026
14 vs 50	<0.0001		14 vs 50	<0.0001		14 vs 50	0.9987		14 vs 50	0.4079		14 vs 50	0.1007
35 vs 50	0.00021		35 vs 50	<0.0001		35 vs 50	0.6977		35 vs 50	0.9994		35 vs 50	0.16

## Sheet: Fig. 2C
Fig. 2. Gene loci achieving high and stable yCD-UPRT expression.
Fig. 2C
Relative GAPDH gene expression (2-ΔΔCT) (internal control: beta-actin)			Relative CD gene expression (2-ΔΔCT) (internal control: beta-actin)
Gene locus	P value		Gene locus	P value
mGAPDH vs bGAPDH	0.0005		mGAPDH vs bGAPDH	0.9997
mGAPDH vs AAVS	0.9066		mGAPDH vs AAVS	<0.0001
mGAPDH vs ACTB	0.059		mGAPDH vs ACTB	0.997
mGAPDH vs Lenti	0.4394		mGAPDH vs Lenti	0.0159
mGAPDH vs WT	0.9995		mGAPDH vs WT	<0.0001
bGAPDH vs AAVS	0.003		bGAPDH vs AAVS	0.0023
bGAPDH vs ACTB	0.0023		bGAPDH vs ACTB	>0.9999
bGAPDH vs Lenti	0.0007		bGAPDH vs Lenti	0.0098
bGAPDH vs WT	0.0093		bGAPDH vs WT	<0.0001
AAVS vs ACTB	0.2837		AAVS vs ACTB	0.0025
AAVS vs Lenti	0.9378		AAVS vs Lenti	0.0063
AAVS vs WT	0.9792		AAVS vs WT	0.1136
ACTB vs Lenti	0.7553		ACTB vs Lenti	0.0075
ACTB vs WT	0.0989		ACTB vs WT	<0.0001
Lenti vs WT	0.6141		Lenti vs WT	<0.0001

## Sheet: Fig. 2E
Fig. 2. Gene loci achieving high and stable yCD-UPRT expression.
Fig. 2E
Mean fluorescence intentisy of GAPDH			Mean fluorescence intensity of CD
Gene locus	P value		Gene locus	P value
mGAPDH vs bGAPDH	<0.0001		mGAPDH vs bGAPDH	<0.0001
mGAPDH vs AAVS	0.9259		mGAPDH vs AAVS	0.1539
mGAPDH vs ACTB	0.3244		mGAPDH vs ACTB	<0.0001
mGAPDH vs Lenti	>0.9999		mGAPDH vs Lenti	0.6673
mGAPDH vs WT	0.0968		mGAPDH vs WT	<0.0001
bGAPDH vs AAVS	<0.0001		bGAPDH vs AAVS	<0.0001
bGAPDH vs ACTB	0.00057		bGAPDH vs ACTB	0.31
bGAPDH vs Lenti	0.0001		bGAPDH vs Lenti	<0.0001
bGAPDH vs WT	<0.0001		bGAPDH vs WT	<0.0001
AAVS vs ACTB	0.8512		AAVS vs ACTB	<0.0001
AAVS vs Lenti	0.9157		AAVS vs Lenti	0.0078
AAVS vs WT	0.4454		AAVS vs WT	0.0078
ACTB vs Lenti	0.3094		ACTB vs Lenti	<0.0001
ACTB vs WT	0.9767		ACTB vs WT	<0.0001
Lenti vs WT	0.0911		Lenti vs WT	<0.0001

## Sheet: Fig. 2F
Fig. 2. Gene loci achieving high and stable yCD-UPRT expression.
Fig. 2F
EdU staining
Gene locus	P value
mGAPDH vs bGAPDH	<0.0001
mGAPDH vs AAVS-1	0.9196
mGAPDH vs ACTB	0.5326
mGAPDH vs Lenti	0.34
mGAPDH vs WT	0.8906
bGAPDH vs AAVS-1	<0.0001
bGAPDH vs ACTB	<0.0001
bGAPDH vs Lenti	<0.0001
bGAPDH vs WT	<0.0001
AAVS-1 vs ACTB	0.9787
AAVS-1 vs Lenti	0.9021
AAVS-1 vs WT	>0.9999
ACTB vs Lenti	0.9995
ACTB vs WT	0.9877
Lenti vs WT	0.9291

## Sheet: Fig. 2G
Fig. 2. Gene loci achieving high and stable yCD-UPRT expression.
Fig. 2G
CD-NSC (ACTB) 20 passage
Dose	P Value
0 vs 7	<0.0001
0 vs 14	<0.0001
0 vs 35	<0.0001
0 vs 50	<0.0001
7 vs 14	<0.0001
7 vs 35	<0.0001
7 vs 50	<0.0001
14 vs 35	>0.9999
14 vs 50	0.9758
35 vs 50	0.9774

## Sheet: Fig. S1E
Fig. S1. Migratory capacity of NSCs and MSCs.
Fig. S1E
Pseudopods			Migration speed			Net distance
Cell type	P Value		Cell type	P Value		Cell type	P Value
AMSC1 vs AMSC2	0.9899		AMSC1 vs AMSC2	0.9457		AMSC1 vs AMSC2	0.7015
AMSC1 vs BMSC1	0.0235		AMSC1 vs BMSC1	0.1913		AMSC1 vs BMSC1	0.0101
AMSC1 vs BMSC2	<0.0001		AMSC1 vs BMSC2	0.9985		AMSC1 vs BMSC2	0.0552
AMSC1 vs FcNSC	<0.0001		AMSC1 vs FcNSC	>0.9999		AMSC1 vs FcNSC	>0.9999
AMSC1 vs iPSC-NSC	<0.0001		AMSC1 vs iPSC-NSC	0.9942		AMSC1 vs iPSC-NSC	0.00038
AMSC2 vs BMSC1	0.071		AMSC2 vs BMSC1	0.0064		AMSC2 vs BMSC1	0.2721
AMSC2 vs BMSC2	<0.0001		AMSC2 vs BMSC2	0.7719		AMSC2 vs BMSC2	0.6761
AMSC2 vs FcNSC	<0.0001		AMSC2 vs FcNSC	0.9007		AMSC2 vs FcNSC	0.7276
AMSC2 vs iPSC-NSC	<0.0001		AMSC2 vs iPSC-NSC	0.31		AMSC2 vs iPSC-NSC	<0.0001
BMSC1 vs BMSC2	0.0424		BMSC1 vs BMSC2	0.4568		BMSC1 vs BMSC2	0.9781
BMSC1 vs FcNSC	<0.0001		BMSC1 vs FcNSC	0.3053		BMSC1 vs FcNSC	0.0109
BMSC1 vs iPSC-NSC	0.4412		BMSC1 vs iPSC-NSC	0.0518		BMSC1 vs iPSC-NSC	<0.0001
BMSC2 vs FcNSC	<0.0001		BMSC2 vs FcNSC	0.9999		BMSC2 vs FcNSC	0.0597
BMSC2 vs iPSC-NSC	0.8211		BMSC2 vs iPSC-NSC	0.9365		BMSC2 vs iPSC-NSC	<0.0001
FcNSC vs iPSC-NSC	<0.0001		FcNSC vs iPSC-NSC	0.9829		FcNSC vs iPSC-NSC	<0.0001

## Sheet: Fig. S2D
Fig. S2. Migratory capacity of iPSC-NSC.
Fig. S2D
Migration speed
Cell type	P Value
U87 vs hG008	>0.9999
U87 vs iPSC-NSC	0.0196
U87 vs iPSC-NSC＋U87	0.0006
U87 vs iPSC-NSC＋hG008	<0.0001
hG008 vs iPSC-NSC	0.0004
hG008 vs iPSC-NSC＋U87	<0.0001
hG008 vs iPSC-NSC＋hG008	<0.0001
iPSC-NSC vs iPSC-NSC＋U87	<0.0001
iPSC-NSC vs iPSC-NSC＋hG008	<0.0001
iPSC-NSC＋U87 vs iPSC-NSC＋hG008	<0.0001

## Sheet: Fig. S6C
Fig. S6. yCD-UPRT knock-in into specific target sites.
Fig. S6C
150-200μm			200-250μm			250-300μm			300-350μm			350μm<
Gene locus	P value		Gene locus	P value		Gene locus	P value		Gene locus	P value		Gene locus	P value
AAVS1 vs mGAPDH	0.6952		AAVS1 vs mGAPDH	0.4324		AAVS1 vs mGAPDH	0.3985		AAVS1 vs mGAPDH	0.3535		AAVS1 vs mGAPDH	0.5607
AAVS1 vs bGAPDH	>0.9999		AAVS1 vs bGAPDH	>0.9999		AAVS1 vs bGAPDH	0.9996		AAVS1 vs bGAPDH	0.9467		AAVS1 vs bGAPDH	>0.9999
AAVS1 vs ACTB	0.9789		AAVS1 vs ACTB	0.9587		AAVS1 vs ACTB	0.9167		AAVS1 vs ACTB	0.5417		AAVS1 vs ACTB	0.8765
AAVS1 vs Lenti	0.7756		AAVS1 vs Lenti	0.389		AAVS1 vs Lenti	0.7739		AAVS1 vs Lenti	0.1659		AAVS1 vs Lenti	0.0045
AAVS1 vs WT	0.867		AAVS1 vs WT	0.6794		AAVS1 vs WT	0.9988		AAVS1 vs WT	0.5433		AAVS1 vs WT	0.6478
mGAPDH vs bGAPDH	0.7351		mGAPDH vs bGAPDH	0.4795		mGAPDH vs bGAPDH	0.2683		mGAPDH vs bGAPDH	0.8204		mGAPDH vs bGAPDH	0.5793
mGAPDH vs ACTB	0.9693		mGAPDH vs ACTB	0.8683		mGAPDH vs ACTB	0.9036		mGAPDH vs ACTB	0.9989		mGAPDH vs ACTB	0.9888
mGAPDH vs Lenti	>0.9999		mGAPDH vs Lenti	>0.9999		mGAPDH vs Lenti	0.9806		mGAPDH vs Lenti	0.9938		mGAPDH vs Lenti	0.0758
mGAPDH vs WT	0.9992		mGAPDH vs WT	0.9973		mGAPDH vs WT	0.6029		mGAPDH vs WT	0.9989		mGAPDH vs WT	>0.9999
bGAPDH vs ACTB	0.2		bGAPDH vs ACTB	0.12		bGAPDH vs ACTB	0.02		bGAPDH vs ACTB	0.048		bGAPDH vs ACTB	0.13
bGAPDH vs Lenti	0.8117		bGAPDH vs Lenti	0.4336		bGAPDH vs Lenti	0.6077		bGAPDH vs Lenti	0.5292		bGAPDH vs Lenti	0.0047
bGAPDH vs WT	0.895		bGAPDH vs WT	0.7291		bGAPDH vs WT	0.9817		bGAPDH vs WT	0.951		bGAPDH vs WT	0.6664
ACTB vs Lenti	0.988		ACTB vs Lenti	0.8305		ACTB vs Lenti	0.9993		ACTB vs Lenti	0.9411		ACTB vs Lenti	0.0276
ACTB vs WT	0.998		ACTB vs WT	0.9824		ACTB vs WT	0.9889		ACTB vs WT	>0.9999		ACTB vs WT	0.997
Lenti vs WT	>0.9999		Lenti vs WT	0.9938		Lenti vs WT	0.9293		Lenti vs WT	0.9404		Lenti vs WT	0.0589

## Sheet: Fig. S8A
Fig. S8. Anti-tumor immune response and ferroptosis mediated by CD-NSCs.
Fig. S8A
Dose	P Value
0 vs 7	<0.0001
0 vs 14	<0.0001
0 vs 35	<0.0001
0 vs 50	<0.0001
7 vs 14	>0.9999
7 vs 35	0.0003
7 vs 50	<0.0001
14 vs 35	0.0003
14 vs 50	<0.0001
35 vs 50	0.6722

## Sheet: Fig. S8C
Fig. S8. Anti-tumor immune response and ferroptosis mediated by CD-NSCs.
Fig. S8C
Column A	TSG (-)CD-mNSC (+)5-FC (-)
Column B	TSG (-)CD-mNSC (+)5-FC (+)
Column C	TSG (＋)CD-mNSC (-)5-FC (+)
Column D	TSG (＋)CD-mNSC (+)5-FC (-)
Column E	TSG (＋)CD-mNSC (+)5-FC (+)
CD8	P Value		CD163	P Value
Column A vs. Column B	<0.0001		Column A vs. Column B	<0.0001
Column A vs. Column C	0.0003		Column A vs. Column C	<0.0001
Column A vs. Column D	0.0873		Column A vs. Column D	<0.0001
Column A vs. Column E	<0.0001		Column A vs. Column E	<0.0001
Column B vs. Column C	<0.0001		Column B vs. Column C	<0.0001
Column B vs. Column D	<0.0001		Column B vs. Column D	<0.0001
Column B vs. Column E	0.041		Column B vs. Column E	0.9714
Column C vs. Column D	<0.0001		Column C vs. Column D	0.6127
Column C vs. Column E	<0.0001		Column C vs. Column E	<0.0001
Column D vs. Column E	<0.0001		Column D vs. Column E	<0.0001

[truncated: 3 more sheets: Fig. S8G, Fig.S9A, Fig. S10D]
